# Supplementary material for: Lung-specific MCEMP1 functions as an adaptor for KIT to promote SCF-mediated mast cell proliferation
Source: Nat Commun. 2023 Apr 11;14:2045. doi: 10.1038/s41467-023-37873-3 (PMC10090139; doi:10.1038/s41467-023-37873-3)
Supplement: Supplementary file 3 — Source Data [file 41467_2023_37873_MOESM3_ESM.zip]

Archive with 2 entries (2 files):
- Source Data_Raw data from each figure.xlsx
- Source Data_Uncropped images.pdf
