# Supplementary material for: Lung-specific MCEMP1 functions as an adaptor for KIT to promote SCF-mediated mast cell proliferation
Source: Nat Commun. 2023 Apr 11;14:2045. doi: 10.1038/s41467-023-37873-3 (PMC10090139; doi:10.1038/s41467-023-37873-3)
Supplement: Supplementary file 3 — Source Data [file 41467_2023_37873_MOESM3_ESM.zip › Source Data_Raw data from each figure.xlsx]

## Sheet: Fig. 1
Fig. 1g
			Vector			WT			YF
	DNP-BSA	0 ng/ml	1.27486	1.151	1.04153	0.554438	0.764	0.945373	0.875603	0.803	0.735516
		1 ng/ml	2.56935	2.702	2.82954	1.45818	1.325	1.21956	2.30025	1.75	1.23788
		10 ng/ml	3.91972	4.285	4.8016	4.17889	4.28	4.3597	4.95671	4.533	4.08091
		100 ng/ml	31.319	36.079	41.149	46.1515	38.779	32.9088	38.565	35.163	31.7156
	PMA+Inophore		58.6013	64.912	74.2253	48.2694	59.103	74.4456	66.2893	62.779	59.2321
	Two-way ANOVA, Tukey's multiple Comparisons
Fig. 1e
			Mock			aFlag			aV5
	IL4	Vec	1	1.32251	1	5.62675	3.93071	4.09	4.42283	3.3636	3.35
		WT	1.08083	1.39042	1.07	230.965	227.932	199.52	12.892	18.8291	13.55
		YF	1.10123	1.02976	0.93	5.17401	4.64644	4.26	5.25519	3.24209	3.59
			Mock			aFlag			aV5
	IL13	Vec	1	0.837185	1	1.71925	1.95507	2	3.427	2.27506	3.05
		WT	0.928082	0.699644	0.88	90.5363	76.0187	90.67	14.2487	20.8211	18.82
		YF	1.32788	1.09559	1.32	1.74096	1.85892	1.97	2.73079	2.74075	2.99
			Mock			aFlag			aV5
	IL6	Vec	1	0.676526	1	1.29133	2.16932	0.68	0.224284	0.305334	0.73
		WT	0.560824	0.564099	2.03	15.1819	18.2292	20.23	1.05718	0.692704	1.52
		YF	0.591561	0.60326	0.32	1.35332	1.16158	1.04	0.560656	0.538435	0.67
			Mock			aFlag			aV5
	TNF	Vec	1	1.0915	1	4.3221	7.05215	0.72	0.688243	0.941877	0.55
		WT	0.753822	0.757052	5.28	94.91	96.9769	91.83	4.51865	2.3168	5.05
		YF	0.61688	0.544656	0.77	5.41912	5.13217	2.1	1.12042	0.723833	0.86
			Mock			aFlag			aV5
	Ifng	Vec	1	1.12517	1	1.20581	1.28355	1.17	1.19748	0.95936	1.01
		WT	1.60702	1.10526	1.26	113.924	99.982	100.61	2.36199	1.61344	1.84
		YF	0.788014	0.821478	0.76	1.2876	0.927528	1.03	0.852635	0.80115	0.78
	Two-way ANOVA, Tukey's multiple Comparisons

## Sheet: Fig. 2
Fig, 2b
	Day	Mcemp1+/+					Mcemp1–/–
	4	5740900	5015000	5287000	3689000	2890000	9775000	6281500	2193000	2397000	3587000
	7	14460000	7980000	14616000	13636000	23968000	4340000	5660000	4592000	4116000	4592000
	10	23125000	22030000	41538000	33994000	48760000	15212500	13018750	6762000	8648000	5382000
	13	54544000	51315000	68000000	65700000	51000000	29672500	19525000	19900000	14100000	23500000
	Two-way ANOVA, Sidak multiple Comparisons
Fig, 2c
	Day	Mcemp1+/+				Mcemp1–/–
	4	1376000	2635200	2384000	2304000	2080000	2256000	2432000	2352000
	7	7525000	15673500	7525000	7525000	8772000	10105000	7525000	7525000
	10	55616000	42064000	49896000	51832000	49104000	59312000	50776000	60896000
	13	142692000	101073500	89441000	86442400	107070700	109087000	112033900	148896000
	16	326063600	313578800	274016600	256181200	271292600	272881600	236724400	314713700
	Two-way ANOVA, Sidak multiple Comparisons
Fig, 2d
	Day	Mcemp1+/+				Mcemp1–/–
	4	67830	91800	103700	94690	93500	123590	69870	56780
	10	459760	538720	407680	711200	230160	180880	197120	210000
	13	1562400	2210400	2392800	1336800	952900	761800	556400	770250
	17	4530600	4719600	5097600	4147200	1749150	1989000	1304550	1836900
	Two-way ANOVA, Sidak multiple Comparisons
Fig, 2e
	Day	Mcemp1+/+			Mcemp1–/–
	4	376000	319200	187200	253600	247360	225600
	7	372000	358800	351600	112320	164400	138480
	11	841500	457710	600600	48510	425700	183810
	13	740512	608380	484575	55965	207890	232050
	Two-way ANOVA, Sidak multiple Comparisons
Fig, 2f
	Day	Mcemp1+/+			Mcemp1–/–
	4	540000	558400	408000	628800	516000	511200
	7	330000	477600	278400	252960	460080	105600
	11	87120	193380	261360	48180	51480	203280
	13	56101.5	40062.8	253890	27982.5	36172.5	32077.5
	Two-way ANOVA, Sidak multiple Comparisons
Fig. 2h
		Mcemp1+/+						Mcemp1–/–
	Saline	0.00727	0.00374	0.011	0.011	0.00371	0.0077	0.00678	0.00711	0.00707	0.014	0.016	0.013
	SCF	0.2	0.11	0.075	0.13	0.16	0.1	0.066	0.072	0.068	0.068	0.11	0.067	0.058
	Two-way ANOVA, Sidak multiple Comparisons

## Sheet: Fig. 3
Fig. 3d	KIT pulldown/Flag			pKIT/Flag
	WT	YF		WT	YF
	1	0.68		1	0.38
	1	0.57		1	0.85
	1	0.26		1	0.43
	1	0.4		1	0.56
Fig. 3f		Mock			SCF 0.5 μg/ml			SCF 5 μg/ml			SCF 10 μg/ml
	VEC	1	1.1811	1	1.41985	1.64041	1.41	1.60265	1.81026	1.57	1.38569	1.05688	1.11
	WT	1.14707	1.15355	1.06	2.67924	2.52044	2.39	3.73534	3.90585	3.51	6.08608	6.18066	5.64
	YF	1.96872	1.30294	1.47	0.958785	1.37407	0.95	2.48441	2.1807	1.92	2.43092	2.1816	1
	Two-way ANOVA, Sidak multiple Comparisons
Fig. 3g
		Mock			SCF 1 μg/ml
	VEC	1	0.741516	1	1.64054	1.10561	1.56
	WT	4.34014	2.91401	4.13	9.23455	5.77526	8.48
	YF	2.03698	1.54971	2.06	3.35063	4.68939	4.6
	Two-way ANOVA, Sidak multiple Comparisons

## Sheet: Fig. 4
Fig. 4a
	multiple variables	-log(p-value)	z-score
	1	11.2	-8.05
	2	5.86	-3
	3	2.97	-6.424
	4	2.81	2.117
	5	2.5	2.449
	6	2.48	-2
	7	2.08	-2.496
	8	1.88	-3.3
Fig. 4b
	Phagosome & FAK			TREM1 signaling			Aryl Hydrocarbon Receptor			MAPK Pathway
	Genes	Fold Change		Genes	Fold Change		Genes	Fold Change		Genes	Fold Change
	Efnb2	3.38858		Akt3	-2.02551		Jun	4.2004		Tgfbr1	2.08372
	Tgfbr1	2.08372		Tlr9	-2.46928		Fos	3.09146		Map2k6	-2.3444
	C3ar1	2.02424		Tlr2	-2.50395		Cyp1b1	2.8811		Tnfrsf1b	-2.37442
	S1pr4	-2.04352		Tlr7	-2.87439		Nqo1	2.64975		Irak3	-2.39499
	Pik3r2	-2.10493		Tlr8	-2.96395		Tnf	2.44524		Hspb7	-2.6066
	C5ar1	-2.24191		Itgax	-3.08276		Gsta3	2.10045		Hmgn1	-2.65203
	Ffar2	-2.46867		Mpo	-3.13477		Il6	2.09678		Il1rn	-2.66317
	Socs3	-2.51965		Nod1	-3.28609		Cdkn2a	2.01567		Tnfrsf1a	-2.9678
	Adra2a	-2.58659		Tlr13	-3.43391		Aldh1b1	-2.08175		Creb5	-3.22767
	Itgam	-2.81206		Nlrp1a	-3.5321		Tgm2	-2.08431		Pla2g12a	-3.56253
	Mapk4	-2.84662		Nlrc5	-3.67202		Aldh7a1	-2.16757		Mef2c	-4.20342
	Itgal	-2.95775		Tlr3	-3.70432		Aldh3b1	-2.2749		Il33	-16.8585
	Flt1	-3.36919		Nlrp10	-7.44386		Hspb7	-2.6066
	Adgre1	-3.38093					Mgst1	-2.9117
	P2ry6	-3.98664					Aldh1a3	-2.92742
	Met	-4.00576					Mgst2	-3.03846
	Lpar5	-4.01304					Aldh1a1	-17.1805
	Fzd2	-4.39441
	Kdr	-5.19734
	Smo	-5.69852
	Mmp2	-7.04306
	Adgrl4	-7.26236
	Cdh1	-7.92168
	Pdgfrb	-9.7492
	Pak1	-12.2105
	Adgrg1	-14.6389
	Mc5r	-67.3151
Fig. 4c
	Upstream Regulator	Z-Score	P-value
	MITF	-1.722	4.58e-05
	MAPK	-3.044	2.71e-13
	NF-κB	-3.956	1.62e-18
	SREBF1	-4.414	6.65e-11
	IFN-ɣ	-7.703	2.08e-63
Fig. 4d
	p-JNK positive (%)
	Mcemp1+/+	Mcemp1–/–
	21.4286	0
	37.7358	0
	50	3.7037
	23.8095	0
		4.7619
	two-tailed unpaired t test
Fig. 4e
	p-MITF positive (%)
	Mcemp1+/+	Mcemp1–/–
	5.4054	0
	17.391	0
	28.571	0
	18.182	0
	19.048	0
	41.667	0
	3.5714	0
		0
		0
	two-tailed unpaired t test
Fig. 4f
	Ccne1			Ccna1			Ccnb1			Ccnb2
	Mcemp1+/+	Mcemp1–/–		Mcemp1+/+	Mcemp1–/–		Mcemp1+/+	Mcemp1–/–		Mcemp1+/+	Mcemp1–/–
	1.32255	0.729725		0.358017	0.281481		1.42703	0.642704		1.2432	0.814016
	1.11219	0.806929		0.423363	1.03559		1.28893	0.737464		1.11171	0.910889
	0.97683	0.817661		0.468897	0.899189		1.12921	0.598666		1.27718	0.923089
	0.773517	0.678958		1.17257	0.0701404		0.592418	1.02312		0.755169	0.98311
	0.899834	0.759405		0.971458	0.170351		0.686088	1.05476		0.743763	0.802224
	0.727039	0.566264		0.908485	0.725844		0.512582	0.780736		0.749907	0.842989
	0.957097	0.674564		0.988728	0.607748		1.12198	0.854458		0.941316	0.740149
	1.01699	0.504107		1.93336	0.20012		1.17358	0.84507		0.889325	0.720321
	1.21396	0.381335		1.77513	0.407147		1.06819	0.609827		1.28843	0.620167
	two-tailed unpaired t test			two-tailed unpaired t test			1.48913	0.704292		1.4746	0.823993
							1.08782	0.677628		1.15896	0.636977
							1.31689	0.616557		1.0217	0.766579
							0.682809	1.05501		0.92624	0.887366
							0.562358	1.02925		0.840532	0.855593
							0.58267	0.888375		0.6525	0.555443
							1.2256	0.795391		1.09134	0.838791
							1.11211	0.825271		0.976537	0.75333
							0.940606	0.749625		0.857591	0.357639
							two-tailed unpaired t test			two-tailed unpaired t test

## Sheet: Fig. 5
Fig. 5c
	BAL % eosinophil
		Saline			OVA
	Mcemp1+/+	0	0	0	15.45	31.3	43.93	54.8
	Mcemp1–/–	0	1.38	0.95	13.28	1.8	9.05	1.2
	Two-way ANOVA, Sidak multiple Comparisons
	BAL # eosinophil
		Saline			OVA
	Mcemp1+/+	0	0	0	10700.4	63000	32290.8	28770
	Mcemp1–/–	0	555.75	431.28	2525.71	945.95	2016.46	178.01
	Two-way ANOVA, Sidak multiple Comparisons
Fig. 5d
	% eosinophil								# eosinophil
		Saline			OVA					Saline			OVA
	Mcemp1+/+	2.57	3.86	5.52	13.2	8.02	10		Mcemp1+/+	285.556	393.85	557.503	1895.16	1076.56	1737.68
	Mcemp1–/–	1.47	3.47	8.16	3.73	4.25	5.11		Mcemp1–/–	151.937	600	514.784	609.253	554.772	1124.12
	Two-way ANOVA, Sidak multiple Comparisons								Two-way ANOVA, Sidak multiple Comparisons
	% Ly-6C+ monocyte								# Ly-6C+ monocyte
		Saline			OVA					Saline			OVA
	Mcemp1+/+	0.43	0.76	0.57	5.21	3.55	5.07		Mcemp1+/+	64.2264	74.9345	83.8802	1250.48	751.765	1808.25
	Mcemp1–/–	0.41	0.53	0.68	0.46	2.63	0.68		Mcemp1–/–	85.1407	160.078	99.078	171.863	588.462	110.204
	Two-way ANOVA, Sidak multiple Comparisons								Two-way ANOVA, Sidak multiple Comparisons
Fig. 5e
		Saline			OVA
	Mcemp1+/+	32	7	4	40	69	37
	Mcemp1–/–	10	27	8	9	23	7
	Two-way ANOVA, Sidak multiple Comparisons
Fig. 5f
		Saline		OVA
	Mcemp1+/+	1984.86	1042.12	14336.2	9572.39
	Mcemp1–/–	1458.49	2597.06	3970.83	2715.99
	Two-way ANOVA, Sidak multiple Comparisons
Fig. 5g
	BAL % eosinophil					Lung CD45+
	Saline Mcemp1+/+	OVA Mcemp1+/+	OVA Mcemp1–/–	OVA Mcemp1–/– BMMC		Saline Mcemp1+/+	OVA Mcemp1+/+	OVA Mcemp1–/–	OVA Mcemp1–/– BMMC
	0	35	2	33		11406.2	13512.6	16335.3	20205.5
	2	46	13	36		5021.74	28904.5	14370.2	34017
	0	70	54	35		10412.2	24481.2	30991.1	33049.5
	1	71		65		18681.2	52929.6		37963.3
	1					18609
	0					12855.9
	One-way ANOVA, Dunnett multiple Comparisons					One-way ANOVA, Holm-Sidak multiple Comparisons
	Lung % eosinophil					Lung # eosinophil
	Saline Mcemp1+/+	OVA Mcemp1+/+	OVA Mcemp1–/–	OVA Mcemp1–/– BMMC		Saline Mcemp1+/+	OVA Mcemp1+/+	OVA Mcemp1–/–	OVA Mcemp1–/– BMMC
	3.12	9.56	1.63	6.61		355.71	1291.69	265.65	1335.12
	1.14	18.3	4.2	7.54		57.07	5283.02	604.02	2565.06
	3.43	9.45	7.29	6.68		356.75	2312.98	2259.97	2206.24
	4.54	20.5		14.1		848.14	10833.5		5334.55
	3.87					720.37
	5.22					671.31
	One-way ANOVA, Tukey multiple Comparisons					One-way ANOVA, Tukey multiple Comparisons
	Lung % neutrophil					Lung # neutrophil
	Saline Mcemp1+/+	OVA Mcemp1+/+	OVA Mcemp1–/–	OVA Mcemp1–/– BMMC		Saline Mcemp1+/+	OVA Mcemp1+/+	OVA Mcemp1–/–	OVA Mcemp1–/– BMMC
	21.5	21	26.5	32.4		2456.96	2844.36	4334.21	6552.67
	27.6	18.7	14.8	18.6		1386.35	5394.7	2122.24	6328.85
	18.5	8.03	26.7	25.2		1925.09	1966.93	8285.13	8319.6
	6.05	14.9		24.7		1131.11	7864.15		9373.31
	23.4					4358.5
	16.2					2084.1
	One-way ANOVA, Tukey multiple Comparisons					One-way ANOVA, Tukey multiple Comparisons

## Sheet: Fig. 6 
Fig. 6a
	BAL IL-4
		Control			OVA
	Mcemp1+/+	1.8	2.2	0.69	2.7	4.5	6.3	3.4
	Mcemp1–/–	1.3	1.9	1.3	3.9	1.1	0.96	0.69
	BAL IL-5
		Control			OVA
	Mcemp1+/+	237	156	211	416	465	437	647
	Mcemp1–/–	170	211	303	245	262	279	202
	BAL CCL6
		Control			OVA
	Mcemp1+/+	1.2	0.96	1.5	2	6.4	5.9	7.6
	Mcemp1–/–	0.66	0.93	1.2	1.9	1.8	2.3	1.2
	BAL MIP-1β
		Control			OVA
	Mcemp1+/+	4.5	3.7	6.2	13	26	17	16
	Mcemp1–/–	5.5	3.1	8.3	8.3	7.8	6.5	5.8
	BAL MIP-1γ
		Control			OVA
	Mcemp1+/+	0.29	0.11	0.11	0.64	4.3	3	3.4
	Mcemp1–/–	0.09	0.1	0.14	0.52	0.43	0.67	0.26
	BAL MMP-9
		Control			OVA
	Mcemp1+/+	0.67	0.1	0.08	3.3	7.3	3.1	3.3
	Mcemp1–/–	0.25	0.18	0.69	1.3	0.73	1.2	0.37
	BAL TIMP-1
		Control			OVA
	Mcemp1+/+	0.13	0	0.081	0.35	4.5	0.97	2.1
	Mcemp1–/–	0.12	0	0.43	0.18	0	0	0
	BAL M-CSF-1
		Control			OVA
	Mcemp1+/+	0.013	0.0053	0.013	0.019	0.023	0.021	0.018
	Mcemp1–/–	0.011	0.014	0.012	0.014	0.017	0.016	0.014
	BAL IP-10
		Control			OVA
	Mcemp1+/+	12	7.2	14	25	57	46	86
	Mcemp1–/–	12	8.2	14	13	12	14	11
	BAL CRP
		Control			OVA
	Mcemp1+/+	0.0057	0.0073	0.0057	0.022	0.054	0.048	0.042
	Mcemp1–/–	0.0057	0.0067	0.0057	0.012	0.011	0.011	0.011
	Two-way ANOVA, Sidak multiple Comparisons
Fig. 6b
	Plasma IL-5
		Control			OVA
	Mcemp1+/+	21	97	25	245	193	166	175
	Mcemp1–/–	87	65	81	175	21	21	21
	Plasma MMP-9
		Control			OVA
	Mcemp1+/+	7.4	4.7	7.2	8.4	8.1	9.7	8
	Mcemp1–/–	6.4	4.3	5.6	6.3	7.4	6.5	6.7
	Plasma TIMP-1
		Control			OVA
	Mcemp1+/+	4.1	1.3	1.9	9.1	4.5	2.8	4.6
	Mcemp1–/–	0.91	1.1	0.94	1.6	1.5	1.2	1.1
	Two-way ANOVA, Sidak multiple Comparisons
Fig. 6c
		P-value (-log10) [Mcemp1+/+] OVA vs. Saline	P-value (-log10) [Mcemp1–/–] OVA vs. Saline	Z-Score [Mcemp1+/+] OVA vs. Saline	Z-Score [Mcemp1–/–] OVA vs. Saline
	Lung damage	4.82398	2.74257	2.874	1.118
	Th2 pathway	3.98809	0	2.138	0
Fig. 6d
	Th2 pathway				Lung damage
		[Mcemp1+/+] OVA vs. Saline	[Mcemp1–/–] OVA vs. Saline			[Mcemp1+/+] OVA vs. Saline	[Mcemp1–/–] OVA vs. Saline
	Genes	Fold Change			Genes	Fold Change
	Il13	9.96182	ns		Il21	28.6063	5.52481
	Ccr5	4.27541	2.20636		Cxcl10	10.874	6.80175
	Ccr3	3.64133	ns		Il13	9.96182	ns
	Il10	3.56896	ns		Mmp12	9.24049	4.74314
	Ifng	3.26757	1.99445		Ccl2	6.69585	2.87736
	Ccr1	2.57989	1.4432		Cd5l	5.58026	ns
	Gfi1	2.55245	ns		Ccr5	4.27541	2.20636
	Tnfrsf4	2.54252	ns		F10	4.14244	1.8196
	Cd3d	2.5014	ns		Il21r	3.88982	ns
	Runx3	2.37619	1.47001		Ccl12	3.76028	2.05096
	Cd247	2.27087	ns		Lta	3.69451	ns
	Icos	2.13247	ns		Il10	3.56896	ns
					Ifng	3.26757	1.99445
					Cfb	2.4703	ns
					Ccl5	2.34042	ns
					Il1a	2.20104	ns
					Stat1	2.07025	ns
					Hmgb1	1.33183	ns
					Scn5a	-4.81562	-2.22737
					Cyp2e1	-4.94068	ns
					Azgp1	-5.80188	-2.44675
					Nppa	-6.13373	ns
					Retn	-12.6054	-2.05456
Fig. 6e
		Il13
		Saline			OVA
	Mcemp1+/+	0.446258	1.61522	0.938524	13.829	4.72741	17.8942
	Mcemp1–/–	0.612557	0.93947	1.70502	2.83462	3.60225	0.542388
		Il5
		Saline			OVA
	Mcemp1+/+	0.863496	1.38214	0.754368	8.28979	5.19526	9.08512
	Mcemp1–/–	1.15524	1.72547	1.7929	1.82212	1.81563	2.16206
		Il10
		Saline			OVA
	Mcemp1+/+	1.10843	0.392359	1.49921	2.35491	3.82069	7.60232
	Mcemp1–/–	0.711022	0.939292	0.183991	2.14703	0.550552	0.818986
		Ccl2
		Saline			OVA
	Mcemp1+/+	1.15148	0.703121	1.1454	4.39636	3.39427	8.58785
	Mcemp1–/–	0.66356	0.640607	0.564314	1.25689	0.973178	1.34895
		Ccr5
		Saline			OVA
	Mcemp1+/+	0.74853	1.19234	1.05913	2.33052	2.05798	2.26785
	Mcemp1–/–	0.90989	1.23455	0.785668	1.30415	0.857626	1.25444
		Cxcl10
		Saline			OVA
	Mcemp1+/+	1.30448	0.776753	0.918763	4.31959	2.99544	7.94098
	Mcemp1–/–	1.18162	0.688344	1.68151	2.35476	1.74578	2.01311
	Two-way ANOVA, Sidak multiple Comparisons

## Sheet: Fig. 7
Fig. 7a
	Crs
	metacholine (mg/ml)	Saline Mcemp1+/+			Saline Mcemp1–/–			OVA Mcemp1+/+				OVA Mcemp1–/–
	0	0.043	0.039	0.042	0.041	0.042	0.041	0.034	0.04	0.028	0.035	0.042	0.044	0.037	0.042
	25	0.037	0.037	0.034	0.036	0.038	0.036	0.03	0.035	0.025		0.036	0.041	0.032	0.037
	50	0.039	0.037	0.037	0.037	0.038	0.038	0.03	0.036	0.026	0.032	0.035	0.04	0.032	0.038
	100	0.038	0.035	0.035	0.036	0.037	0.037	0.028	0.034	0.024	0.029	0.034	0.039	0.029	0.036
	Two-way ANOVA, Dunnett's multiple Comparisons
Fig. 7b
	Ers
	metacholine (mg/ml)	Saline Mcemp1+/+			Saline Mcemp1–/–			OVA Mcemp1+/+				OVA Mcemp1–/–
	0	23.019	25.374	23.851	24.424	23.991	24.194	29.824	25.113	35.611	28.724	23.988	22.68	27.039	23.918
	25	26.86	27.234	29.116	27.898	26.65	27.853	33.652	27.525	39.739		27.678	24.521	31.089	27.262
	50	25.54	27.327	27.318	26.814	26.26	26.473	32.792	27.974	39.127	31.218	28.935	24.82	31.035	26.215
	100	26.63	28.419	28.934	27.815	26.895	27.386	35.24	29.347	41.832	34.262	29.165	25.924	34.168	27.616
	Two-way ANOVA, Dunnett's multiple Comparisons
Fig. 7c
	H
	metacholine (mg/ml)	Saline Mcemp1+/+			Saline Mcemp1–/–			OVA Mcemp1+/+				OVA Mcemp1–/–
	0	20.547	22.162	20.708	21.42	20.709	21.097	26.554	22.105	31.236	24.621	21.359	19.483	23.377	20.106
	25	20.912	22.462	21.408	21.51	20.861	21.011	26.566	22.542	32.328		21.613	20.17	25.289	20.253
	50	22.179	23.552	22.935	22.214	21.424	22.389	27.737	24.433	34.002	26.007	23.468	20.545	26.206	21.632
	100	22.506	23.986	23.938	23.283	21.719	22.43	30.317	24.829	36.622	27.486	23.892	23.109	27.816	21.626
	Two-way ANOVA, Dunnett's multiple Comparisons
Fig. 7f
	VDP (%)
		Saline			OVA
	Mcemp1+/+	5.37	7.98	9.12	14.6	16.5	11.6
	Mcemp1–/–	7.68	7.43	8.97	7.94	7.97	8.65
	Two-way ANOVA, Sidak multiple Comparisons
Fig. 7g
	VH (%)
		Saline			OVA
	Mcemp1+/+	29.44	29.9	27.37	40.77	51.49	41.94
	Mcemp1–/–	30.11	27.65	31.38	33.47	31.19	34.47
	Two-way ANOVA, Sidak multiple Comparisons
Fig. 7h
	Tidal Volume (ml)
		Saline			OVA
	Mcemp1+/+	0.16	0.151	0.137	0.13	0.1	0.108
	Mcemp1–/–	0.148	0.136	0.135	0.148	0.145	0.155
	Two-way ANOVA, Sidak multiple Comparisons

## Sheet: Supplementary Fig. 1
Sup Fig. 1g
	Il6	Mock			αFlag
	C57 VEC	1	1.05882	1	1.11792	1.12377	1.09
	C57 WT	4.32395	3.76832	3.92	411.309	266.091	321.51
	C57 YF	1.58041	1.1701	1.32	3.01348	2.01877	2.4
	DC2.4 VEC	1	1.09185	1	2.22021	2.87881	2.42
	DC2.4 WT	4.13821	3.96454	3.88	2.72041	1.70201	2.06
	DC2.4 YF	5.42883	2.59747	3.59	2.11326	4.75883	3.03
	J774.1 VEC	1	1.34274	1	1.7809	2.02503	1.64
	J774.1 WT	3.55723	3.03441	2.84	3.59402	5.45493	3.82
	J774.1 YF	1.03202	1.47109	1.06	1.5565	1.65343	1.38
	Tnf	Mock			αFlag
	C57 VEC	1	0.848933	1	0.7172	0.757109	0.8
	C57 WT	0.496517	0.417914	0.49	24.8745	29.0751	29.19
	C57 YF	0.569171	0.610424	0.64	0.8615	0.668962	0.82
	DC2.4 VEC	1	1.05558	1	1.43523	1.6654	1.5
	DC2.4 WT	1.74372	1.77708	1.71	2.78757	3.5876	3.08
	DC2.4 YF	2.08749	1.55961	1.76	3.30883	2.65541	2.89
	J774.1 VEC	1	0.752893	1	0.590109	0.553681	0.66
	J774.1 WT	1.20045	1.10347	1.33	1.01976	1.46081	1.41
	J774.1 YF	0.424856	0.465204	0.51	0.52579	0.66296	0.68
	Ccl4	Mock			αFlag
	C57 VEC	1	0.97682	1	1.26099	1.2388	1.26
	C57 WT	19.3064	14.8088	17.11	164.331	97.9622	116.36
	C57 YF	1.35847	0.829549	1.07	0.645261	5.77693	1.95
	DC2.4 VEC	1	0.814752	1	1.56464	1.66106	1.79
	DC2.4 WT	0.311036	0.294979	0.34	0.484737	0.512803	0.55
	DC2.4 YF	0.191528	0.153373	0.19	0.311007	0.251048	0.31
	J774.1 VEC	1	0.849863	1	0.872311	0.865992	0.94
	J774.1 WT	1.27121	1.24047	1.36	2.06272	1.78331	2.08
	J774.1 YF	0.559809	0.608692	0.63	0.609569	0.631626	0.67
	Ccl11	Mock			αFlag
	C57 VEC	1	0.918175	1	2.51016	2.25725	0
	C57 WT	1.04036	0.617259	0.91	160.924	85.3498	39.13
	C57 YF	0.647829	0.464474	0	6.65053	3.70203	1.98
	DC2.4 VEC	1	4.46126	1	9.63993	2.25249	2.21
	DC2.4 WT	1.27263	0.831507	0.49	7.87649	8.47349	3.87
	DC2.4 YF	3.4898	2.428	1.38	2.52463	1.29679	0.86
	J774.1 VEC	1	0.203686	1	0.105601	1.67259	0.93
	J774.1 WT	0.615893	0.542786	1.28	0.200399	1.02574	1
	J774.1 YF	0.980122	0.50422	1.56	1.22447	0.201753	1.1
	Two-way ANOVA, Sidak multiple Comparisons

## Sheet: Supplementary Fig. 2
Sup Fig. 2d
	Mcemp1+/+	Mcemp1–/–
	252000	155000
	373000	247000
	164000	246000
	205000	293000
	two-tailed unpaired t test
Sup Fig. 2e
	Day	Mcemp1+/+					Mcemp1–/–
	0	0.14	1.34	1.27	2	1.57	0.13	0.061	1.6	1.63	1.13
	14	92.1	70.6	93.1	99.3	99.2	87.8	74.8	74.3	96.5	92.4
	Two-way ANOVA, Sidak multiple Comparisons
Sup Fig. 2f
	Day	Mcemp1+/+				Mcemp1–/–
	0	0.00762	0.00254	0.00625	0.00251	0.00125	0.00381	0.00251	0.00251
	14	23.3	27.8	22.4	28.8	20	22.2	25.9	18.2
	21	78.6	85.7	80.9	81.4	81.3	88.9	83.8	88.8
	Two-way ANOVA, Sidak multiple Comparisons
Sup Fig. 2g
	Day	Mcemp1+/+				Mcemp1–/–
	4	506400	971200	910400	534400	910400	684800	750400	675200
	7	655750	1337300	933100	731000	868600	655750	933100	907300
	11	877450	2369000	883200	1200600	1031550	775100	749800	808450
	16	1256400	2651400	781200	846000	1002600	390960	961200	907200
	Two-way ANOVA, Sidak multiple Comparisons
Sup Fig. 2h
	Day	Mcemp1+/+				Mcemp1–/–
	4	1074400	1824000	1776000	1417600	2008000	1384000	1824000	1539200
	7	2319850	4579500	3467950	3556100	2838000	2900350	2674600	2483250
	11	3604832	7894880	5329044	5746132	4100124	6092464	4781616	4870992
	16	5702717	19292170	20990850	13422620	7022229	15909970	10131420	5171879
	Two-way ANOVA, Sidak multiple Comparisons
Sup Fig. 2i	Genes	Lung MC	PCMC
	Lat2	1.71194	149.853
	Cpa3	2.01615	136.497
	Fcer1a	2.25532	128.734
	Cd200r3	2.02786	65.4379
	Rgs1	1.96793	61.0568
	Gata2	2.25093	58.6362
	Ier3	2.2641	37.2606
	Itgb7	1.6936	22.4674
	Csf2rb	1.86862	18.6855
	Fcer1g	1.76532	15.3336
	Il6	1.60549	14.3123
	Cyp11a1	2.0515	11.4847
	Lgals3	1.70411	9.60393
	Osm	2.86653	8.24151
	Csf1	1.71051	8.03185
	Emilin2	1.73962	7.3517
	Gpr183	1.7905	7.21599
	Cd63	1.83214	5.21483
	Fxyd5	2.14557	5.11924
	Tyrobp	2.02962	3.39889
	Rac2	1.65265	2.60183
	Plp2	1.91274	2.12251
	Srgn	2.12249	2.07386
	Alox5ap	2.29782	1.86423
	Csrp3	1.87893	1.83125
	Hcst	1.71792	1.80027
	Tnfaip8	1.92951	1.6252
	Rgs2	1.82624	1.48442
	Taldo1	1.8404	1.48182
	Cyp4f18	2.16113	1.32372
	Cd53	1.78518	1.28957
	Ccl3	3.93232	1.1901
	Mcpt8	1.91381	1.10752
	Ier2	1.69096	1.04039

## Sheet: Supplementary Fig. 5
Sup Fig. 5b
	% neutrophil								# neutrophil
		Saline			OVA					Saline			OVA
	Mcemp1+/+	1.72	2.23	4.15	4.63	2.54	4.29		Mcemp1+/+	191.256	227.637	419.321	666.946	333.498	745.037
	Mcemp1–/–	2.08	3.01	3.47	3.43	2.57	3.69		Mcemp1–/–	215.109	521.661	218.657	560.162	335.38	811.765
	Two-way ANOVA, Sidak multiple Comparisons								Two-way ANOVA, Sidak multiple Comparisons
Sup Fig. 5e
	Lung % Ly-6C+ monocyte					Lung # Ly-6C+ monocyte
	Saline Mcemp1+/+	OVA Mcemp1+/+	OVA Mcemp1–/–	OVA Mcemp1–/– BMMC		Saline Mcemp1+/+	OVA Mcemp1+/+	OVA Mcemp1–/–	OVA Mcemp1–/– BMMC
	2.88	11.2	4.08	5.05		1281.3	3306.13	2950.71	3412.97
	2.2	16.4	5.19	0.97		524.55	6386.08	2232.29	2995.36
	3.61	3.2	1.41	2.3		1075.19	2211.01	2510.32	1634.6
	3.81	3.86		6.51		2278.54	8020.53		4007.22
	1.86					1399.68
	2.02					1053.19
	One-way ANOVA, Tukey multiple Comparisons					One-way ANOVA, Tukey multiple Comparisons
	Lung % alveolar macrophage					Lung # alveolar macrophage
	Saline Mcemp1+/+	OVA Mcemp1+/+	OVA Mcemp1–/–	OVA Mcemp1–/– BMMC		Saline Mcemp1+/+	OVA Mcemp1+/+	OVA Mcemp1–/–	OVA Mcemp1–/– BMMC
	1.24	0.75	1.1	0.38		141.19	100.69	180.4	76.43
	1.42	0.38	1.14	0.61		71.46	110.47	164.51	208.25
	1.32	1.19	0.74	0.65		137	290.57	227.99	213.53
	1.37	0.46		0.24		256.04	245.61		89.91
	1.56					290.71
	2.46					316.4
	One-way ANOVA, Tukey multiple Comparisons					One-way ANOVA, Tukey multiple Comparisons

[truncated: 2 more sheets: Supplementary Fig. 6, Supplementary Fig. 7]
